# Supplementary material for: Differential DNA Methylation of the Serotonin Receptor Signaling and Glutamatergic Synapse Pathways in Adult Twins Born Preterm
Source: Genes (Basel). 2026 Jun 10;17(6):683. doi: 10.3390/genes17060683 (PMC13299586; doi:10.3390/genes17060683)
Supplement: Supplementary file 1 [file genes-17-00683-s001.zip]

Archive with 7 entries (7 files):
- Supplementary captions.pdf
- Supplementary Table S1 glutamate.pdf
- Supplementary Table S2 serotonin.pdf
- Supplementary Table S3_glutamate_young.pdf
- Supplementary Table S4_glutamate_old.pdf
- Supplementary Table S5_serotonin_young.pdf
- Supplementary Table S6_serotonin_old.pdf
